# Supplementary material for: Prevalence of Mutated Colistin-Resistant Klebsiella pneumoniae: A Systematic Review and Meta-Analysis
Source: Trop Med Infect Dis. 2022 Dec 2;7(12):414. doi: 10.3390/tropicalmed7120414 (PMC9782491; doi:10.3390/tropicalmed7120414)
Supplement: Supplementary file 1 [file tropicalmed-07-00414-s001.zip]

Archive with 1 entries (1 files):
- tropicalmed-1996792-SI.pdf
